# Supplementary material for: Site-Specific Variation in Radiomic Features of Head and Neck Squamous Cell Carcinoma and Its Impact on Machine Learning Models
Source: Cancers (Basel). 2021 Jul 24;13(15):3723. doi: 10.3390/cancers13153723 (PMC8345201; doi:10.3390/cancers13153723)
Supplement: Supplementary file 1 [file cancers-13-03723-s001.zip]

Archive with 1 entries (1 files):
- cancers-1207227-supplementary.xlsx
