# Supplementary material for: Site-Specific Variation in Radiomic Features of Head and Neck Squamous Cell Carcinoma and Its Impact on Machine Learning Models
Source: Cancers (Basel). 2021 Jul 24;13(15):3723. doi: 10.3390/cancers13153723 (PMC8345201; doi:10.3390/cancers13153723)
Supplement: Supplementary file 1 [file cancers-13-03723-s001.zip › cancers-1207227-supplementary.xlsx]

## Sheet: HPV_Status_Sampling_from_all_Tu
The performance of models built using samles from combined sites						The performance of models built using samles from OP site						Wilcoxon Rank-Sum test results
accuracy	precision	recall	F1	AUC		accuracy	precision	recall	F1	AUC			Statistic	p-value
0.85	0.849277	0.850446	0.849624	0.922991		0.716667	0.833333	0.731707	0.779221	0.808729		accuracy	11.1247	9.50724e-29
0.816667	0.826555	0.806397	0.81029	0.891134		0.733333	0.837838	0.756098	0.794872	0.821566		precision	0.322527	0.747053
0.816667	0.814286	0.811086	0.812447	0.919683		0.75	0.825	0.804878	0.814815	0.807445		recall	7.726	1.10982e-14
0.866667	0.868743	0.872054	0.866518	0.94725		0.7	0.794872	0.756098	0.775	0.772786		F1	4.06336	4.83722e-05
0.816667	0.816498	0.814732	0.815385	0.86942		0.716667	0.815789	0.756098	0.78481	0.808729		AUC	11.6745	1.7205e-31
0.783333	0.783333	0.783648	0.783273	0.885428		0.683333	0.805556	0.707317	0.753247	0.789474
0.716667	0.720982	0.722222	0.716588	0.883277		0.666667	0.8	0.682927	0.736842	0.804878
0.733333	0.742656	0.7297	0.728507	0.849833		0.733333	0.837838	0.756098	0.794872	0.82285
0.866667	0.868304	0.866667	0.866518	0.932222		0.716667	0.8	0.780488	0.790123	0.83697
0.8	0.811429	0.803115	0.799107	0.913237		0.733333	0.804878	0.804878	0.804878	0.785623
0.783333	0.7811	0.768571	0.772661	0.937143		0.716667	0.8	0.780488	0.790123	0.794608
0.8	0.788484	0.788484	0.788484	0.883666		0.7	0.794872	0.756098	0.775	0.799743
0.8	0.79638	0.79638	0.79638	0.873303		0.7	0.794872	0.756098	0.775	0.79846
0.766667	0.763889	0.757919	0.76	0.883484		0.7	0.794872	0.756098	0.775	0.816431
0.933333	0.944444	0.928571	0.932127	0.986607		0.75	0.861111	0.756098	0.805195	0.801027
0.816667	0.816964	0.815907	0.816207	0.915462		0.683333	0.789474	0.731707	0.759494	0.818999
0.733333	0.732143	0.732143	0.732143	0.794643		0.75	0.842105	0.780488	0.810127	0.821566
0.833333	0.840188	0.824916	0.828571	0.905724		0.716667	0.815789	0.756098	0.78481	0.816431
0.883333	0.885984	0.892534	0.883041	0.941176		0.733333	0.820513	0.780488	0.8	0.82285
0.833333	0.837054	0.837054	0.833333	0.909598		0.716667	0.833333	0.731707	0.779221	0.816431
0.816667	0.820136	0.814794	0.815385	0.897664		0.683333	0.789474	0.731707	0.759494	0.817715
0.866667	0.864253	0.864253	0.864253	0.940045		0.683333	0.789474	0.731707	0.759494	0.79846
0.75	0.752262	0.748053	0.748252	0.85317		0.733333	0.820513	0.780488	0.8	0.806162
0.8	0.801347	0.798665	0.799107	0.894327		0.75	0.825	0.804878	0.814815	0.804878
0.716667	0.718855	0.716667	0.715957	0.848889		0.733333	0.837838	0.756098	0.794872	0.808729
0.766667	0.757576	0.769683	0.76	0.902468		0.716667	0.833333	0.731707	0.779221	0.813864
0.783333	0.779461	0.781674	0.780344	0.811086		0.7	0.828571	0.707317	0.763158	0.81258
0.8	0.798611	0.791855	0.794286	0.888009		0.7	0.810811	0.731707	0.769231	0.79846
0.95	0.951178	0.948661	0.94965	0.97433		0.683333	0.789474	0.731707	0.759494	0.804878
0.85	0.853702	0.840498	0.844783	0.890271		0.7	0.794872	0.756098	0.775	0.807445
0.85	0.853535	0.85	0.849624	0.865556		0.733333	0.820513	0.780488	0.8	0.79846
0.766667	0.76	0.76	0.76	0.803429		0.7	0.794872	0.756098	0.775	0.815148
0.866667	0.866518	0.866518	0.866518	0.92436		0.783333	0.85	0.829268	0.839506	0.795892
0.783333	0.783333	0.786195	0.78279	0.848485		0.75	0.842105	0.780488	0.810127	0.793325
0.883333	0.88376	0.883333	0.883301	0.894444		0.683333	0.805556	0.707317	0.753247	0.81258
0.883333	0.885984	0.892534	0.883041	0.938914		0.716667	0.8	0.780488	0.790123	0.801027
0.816667	0.806561	0.818449	0.81029	0.86134		0.683333	0.789474	0.731707	0.759494	0.783055
0.883333	0.881696	0.883838	0.882517	0.929293		0.716667	0.8	0.780488	0.790123	0.789474
0.85	0.861927	0.84375	0.846547	0.872768		0.733333	0.820513	0.780488	0.8	0.813864
0.833333	0.834821	0.833333	0.833148	0.911111		0.716667	0.815789	0.756098	0.78481	0.804878
0.816667	0.816498	0.814732	0.815385	0.896205		0.716667	0.8	0.780488	0.790123	0.802311
0.816667	0.831429	0.823661	0.816207	0.907366		0.7	0.810811	0.731707	0.769231	0.781772
0.866667	0.868304	0.866667	0.866518	0.905556		0.716667	0.833333	0.731707	0.779221	0.82285
0.783333	0.785714	0.784761	0.783273	0.905451		0.7	0.810811	0.731707	0.769231	0.826701
0.75	0.77262	0.758929	0.748252	0.84375		0.683333	0.789474	0.731707	0.759494	0.793325
0.766667	0.769744	0.777143	0.765625	0.877714		0.716667	0.8	0.780488	0.790123	0.803594
0.816667	0.815611	0.813131	0.814137	0.874299		0.75	0.842105	0.780488	0.810127	0.813864
0.85	0.845023	0.848571	0.846547	0.934857		0.7	0.810811	0.731707	0.769231	0.804878
0.783333	0.782828	0.78125	0.781818	0.921875		0.683333	0.789474	0.731707	0.759494	0.818999
0.8	0.798665	0.801347	0.799107	0.866442		0.766667	0.846154	0.804878	0.825	0.808729
0.85	0.850168	0.848214	0.848951	0.890625		0.666667	0.769231	0.731707	0.75	0.803594
0.75	0.75	0.752525	0.749373	0.876543		0.716667	0.852941	0.707317	0.773333	0.827985
0.866667	0.866667	0.866667	0.866667	0.922222		0.733333	0.837838	0.756098	0.794872	0.811297
0.733333	0.750916	0.728587	0.725714	0.828699		0.75	0.809524	0.829268	0.819277	0.825417
0.833333	0.83165	0.83165	0.83165	0.919192		0.75	0.842105	0.780488	0.810127	0.808729
0.816667	0.816964	0.815907	0.816207	0.859844		0.7	0.794872	0.756098	0.775	0.806162
0.783333	0.779461	0.781674	0.780344	0.918552		0.766667	0.829268	0.829268	0.829268	0.804878
0.833333	0.839286	0.843891	0.833148	0.928733		0.7	0.794872	0.756098	0.775	0.797176
0.8	0.8125	0.782805	0.788484	0.841629		0.683333	0.789474	0.731707	0.759494	0.799743
0.95	0.95	0.950501	0.949986	0.995551		0.75	0.842105	0.780488	0.810127	0.835687
0.7	0.700779	0.700779	0.7	0.81535		0.683333	0.775	0.756098	0.765432	0.803594
0.8	0.808081	0.808081	0.8	0.888889		0.7	0.794872	0.756098	0.775	0.794608
0.833333	0.828571	0.828571	0.828571	0.864		0.75	0.842105	0.780488	0.810127	0.799743
0.85	0.850168	0.848214	0.848951	0.908482		0.683333	0.789474	0.731707	0.759494	0.830552
0.9	0.899554	0.899554	0.899554	0.964286		0.683333	0.789474	0.731707	0.759494	0.799743
0.883333	0.881696	0.883838	0.882517	0.949495		0.716667	0.815789	0.756098	0.78481	0.797176
0.8	0.8	0.8	0.8	0.864444		0.7	0.794872	0.756098	0.775	0.808729
0.8	0.801347	0.798665	0.799107	0.894327		0.75	0.825	0.804878	0.814815	0.810013
0.85	0.853535	0.85	0.849624	0.878889		0.716667	0.815789	0.756098	0.78481	0.808729
0.8	0.803115	0.811429	0.799107	0.92		0.7	0.810811	0.731707	0.769231	0.821566
0.9	0.899889	0.899889	0.899889	0.952169		0.65	0.777778	0.682927	0.727273	0.789474
0.8	0.817143	0.811448	0.799778	0.892256		0.733333	0.820513	0.780488	0.8	0.801027
0.733333	0.736111	0.727679	0.728507	0.848214		0.683333	0.805556	0.707317	0.753247	0.803594
0.766667	0.766968	0.763393	0.76431	0.892857		0.683333	0.789474	0.731707	0.759494	0.821566
0.816667	0.816986	0.802857	0.807636	0.901714		0.716667	0.815789	0.756098	0.78481	0.817715
0.883333	0.888889	0.877104	0.880648	0.914703		0.75	0.825	0.804878	0.814815	0.781772
0.85	0.850446	0.849277	0.849624	0.953281		0.7	0.828571	0.707317	0.763158	0.776637
0.883333	0.883929	0.882647	0.883041	0.934372		0.716667	0.8	0.780488	0.790123	0.824134
0.716667	0.713801	0.712121	0.712757	0.838384		0.7	0.810811	0.731707	0.769231	0.815148
0.8	0.8	0.801339	0.799778	0.877232		0.7	0.794872	0.756098	0.775	0.808729
0.766667	0.767677	0.765295	0.765625	0.887653		0.716667	0.815789	0.756098	0.78481	0.808729
0.733333	0.737557	0.733333	0.732143	0.892222		0.716667	0.815789	0.756098	0.78481	0.810013
0.733333	0.73443	0.723906	0.725714	0.835017		0.716667	0.815789	0.756098	0.78481	0.820282
0.75	0.752525	0.75	0.749373	0.851111		0.666667	0.783784	0.707317	0.74359	0.81258
0.766667	0.79436	0.781145	0.765625	0.882155		0.733333	0.820513	0.780488	0.8	0.825417
0.766667	0.766667	0.767857	0.766407	0.929688		0.683333	0.789474	0.731707	0.759494	0.804878
0.8	0.824176	0.795328	0.794286	0.867631		0.716667	0.8	0.780488	0.790123	0.797176
0.833333	0.833333	0.847222	0.83165	0.891204		0.733333	0.820513	0.780488	0.8	0.803594
0.85	0.853535	0.85	0.849624	0.921111		0.7	0.794872	0.756098	0.775	0.802311
0.783333	0.811355	0.783333	0.778346	0.883333		0.7	0.794872	0.756098	0.775	0.789474
0.816667	0.816667	0.817019	0.816616	0.914349		0.666667	0.783784	0.707317	0.74359	0.802311
0.866667	0.867631	0.867631	0.866667	0.94327		0.733333	0.804878	0.804878	0.804878	0.807445
0.75	0.750278	0.75	0.749931	0.85		0.8	0.871795	0.829268	0.85	0.81258
0.783333	0.783333	0.786195	0.78279	0.872054		0.75	0.842105	0.780488	0.810127	0.845956
0.8	0.804935	0.791246	0.794286	0.91807		0.7	0.794872	0.756098	0.775	0.82285
0.766667	0.76	0.76	0.76	0.859429		0.7	0.810811	0.731707	0.769231	0.799743
0.833333	0.834842	0.830357	0.83165	0.890625		0.716667	0.815789	0.756098	0.78481	0.803594
0.783333	0.79067	0.772727	0.775798	0.864198		0.716667	0.8	0.780488	0.790123	0.802311
0.766667	0.768632	0.771044	0.766407	0.901235		0.716667	0.815789	0.756098	0.78481	0.790757
0.9	0.89819	0.89819	0.89819	0.950226		0.733333	0.837838	0.756098	0.794872	0.817715

## Sheet: LN_Sampling_from_all_Tumor_Site
The performance of models built using samles from combined sites							The performance of models built using samles from OP site							Wilcoxon Rank-Sum test results
accuracy	precision	recall	F1	AUC			accuracy	precision	recall	F1	AUC			accuracy	8.33684	7.63003e-17
0.75	0.743304	0.756169	0.744246	0.837838			0.69863	0.535714	0.625	0.576923	0.743197			precision	12.2169	2.52394e-34
0.766667	0.74829	0.721612	0.730424	0.787546			0.712329	0.551724	0.666667	0.603774	0.744048			recall	10.1718	2.6489e-24
0.766667	0.762443	0.762443	0.762443	0.817873			0.712329	0.555556	0.625	0.588235	0.767857			F1	12.0923	1.15949e-33
0.616667	0.611991	0.611111	0.611377	0.686869			0.671233	0.5	0.625	0.555556	0.737245			AUC	9.71247	2.6679e-22
0.75	0.747738	0.745791	0.74655	0.835017			0.69863	0.53125	0.708333	0.607143	0.759354
0.6	0.587302	0.574661	0.569378	0.786199			0.671233	0.5	0.666667	0.571429	0.741497
0.833333	0.830317	0.830317	0.830317	0.866516			0.69863	0.533333	0.666667	0.592593	0.742347
0.716667	0.705714	0.708333	0.706812	0.824074			0.684932	0.516129	0.666667	0.581818	0.752551
0.783333	0.784722	0.776094	0.778346	0.8844			0.712329	0.551724	0.666667	0.603774	0.739796
0.783333	0.788098	0.809809	0.780344	0.904306			0.712329	0.548387	0.708333	0.618182	0.759354
0.766667	0.772786	0.742857	0.748804	0.819429			0.684932	0.517241	0.625	0.566038	0.741497
0.766667	0.801136	0.739819	0.74359	0.68552			0.684932	0.517241	0.625	0.566038	0.745748
0.65	0.649055	0.649554	0.649123	0.770089			0.739726	0.586207	0.708333	0.641509	0.778061
0.8	0.797176	0.772033	0.78022	0.837838			0.69863	0.53125	0.708333	0.607143	0.737245
0.666667	0.650718	0.645833	0.647474	0.806713			0.712329	0.551724	0.666667	0.603774	0.75085
0.7	0.6875	0.673611	0.677033	0.799769			0.684932	0.516129	0.666667	0.581818	0.75085
0.8	0.794258	0.784722	0.788484	0.863426			0.69863	0.533333	0.666667	0.592593	0.761054
0.716667	0.720982	0.722222	0.716588	0.830527			0.712329	0.548387	0.708333	0.618182	0.748299
0.65	0.66	0.65625	0.649123	0.796875			0.684932	0.516129	0.666667	0.581818	0.753401
0.8	0.7875	0.77512	0.78022	0.881579			0.684932	0.516129	0.666667	0.581818	0.738946
0.633333	0.632925	0.632925	0.632925	0.717464			0.712329	0.551724	0.666667	0.603774	0.761054
0.683333	0.677438	0.670814	0.67232	0.765837			0.726027	0.566667	0.708333	0.62963	0.754252
0.833333	0.831962	0.822857	0.826389	0.864			0.712329	0.551724	0.666667	0.603774	0.753401
0.816667	0.8125	0.808571	0.81029	0.916571			0.69863	0.533333	0.666667	0.592593	0.761905
0.733333	0.723982	0.729167	0.725714	0.766204			0.69863	0.533333	0.666667	0.592593	0.765306
0.633333	0.636898	0.629588	0.626697	0.747497			0.684932	0.516129	0.666667	0.581818	0.761905
0.766667	0.76431	0.76431	0.76431	0.851852			0.726027	0.571429	0.666667	0.615385	0.746599
0.6	0.596218	0.601645	0.59276	0.682726			0.712329	0.555556	0.625	0.588235	0.746599
0.733333	0.732057	0.719457	0.722222	0.806561			0.69863	0.533333	0.666667	0.592593	0.745748
0.683333	0.680804	0.681818	0.681119	0.751964			0.684932	0.516129	0.666667	0.581818	0.758503
0.783333	0.783196	0.772624	0.775798	0.831448			0.712329	0.548387	0.708333	0.618182	0.757653
0.816667	0.814732	0.816498	0.815385	0.839506			0.69863	0.533333	0.666667	0.592593	0.746599
0.783333	0.777149	0.78	0.778346	0.829714			0.712329	0.551724	0.666667	0.603774	0.74915
0.7	0.681319	0.674501	0.677033	0.72973			0.684932	0.516129	0.666667	0.581818	0.746599
0.6	0.604911	0.606335	0.599555	0.664027			0.671233	0.5	0.666667	0.571429	0.733844
0.633333	0.633333	0.643541	0.626697	0.787081			0.69863	0.533333	0.666667	0.592593	0.764456
0.816667	0.814286	0.811086	0.812447	0.901584			0.726027	0.571429	0.666667	0.615385	0.74915
0.716667	0.71802	0.71875	0.716588	0.777902			0.69863	0.533333	0.666667	0.592593	0.752551
0.65	0.641414	0.645833	0.641944	0.642361			0.69863	0.533333	0.666667	0.592593	0.761905
0.75	0.726077	0.730769	0.728179	0.772894			0.726027	0.566667	0.708333	0.62963	0.744048
0.816667	0.814286	0.811086	0.812447	0.894796			0.69863	0.535714	0.625	0.576923	0.752551
0.65	0.658249	0.659502	0.649903	0.707014			0.712329	0.551724	0.666667	0.603774	0.744048
0.85	0.877841	0.812573	0.82906	0.888367			0.712329	0.548387	0.708333	0.618182	0.734694
0.733333	0.729167	0.723982	0.725714	0.859729			0.726027	0.566667	0.708333	0.62963	0.739796
0.683333	0.673611	0.671429	0.67232	0.822857			0.69863	0.533333	0.666667	0.592593	0.742347
0.75	0.738688	0.747944	0.741305	0.810811			0.69863	0.53125	0.708333	0.607143	0.745748
0.683333	0.681818	0.680804	0.681119	0.797991			0.753425	0.607143	0.708333	0.653846	0.771259
0.75	0.743304	0.756169	0.744246	0.848414			0.712329	0.548387	0.708333	0.618182	0.789116
0.733333	0.738839	0.742081	0.733037	0.838235			0.69863	0.53125	0.708333	0.607143	0.767857
0.783333	0.784761	0.785714	0.783273	0.771205			0.726027	0.566667	0.708333	0.62963	0.734694
0.733333	0.742081	0.738839	0.733037	0.844866			0.69863	0.53125	0.708333	0.607143	0.760204
0.716667	0.709276	0.711429	0.710145	0.84			0.712329	0.545455	0.75	0.631579	0.761054
0.8	0.8	0.8	0.8	0.838889			0.712329	0.548387	0.708333	0.618182	0.761054
0.733333	0.7125	0.703349	0.70696	0.838517			0.712329	0.551724	0.666667	0.603774	0.738946
0.783333	0.775	0.758519	0.764422	0.79671			0.69863	0.533333	0.666667	0.592593	0.736395
0.783333	0.7811	0.768571	0.772661	0.797714			0.69863	0.533333	0.666667	0.592593	0.741497
0.783333	0.784761	0.785714	0.783273	0.832589			0.712329	0.551724	0.666667	0.603774	0.734694
0.783333	0.790179	0.797143	0.78279	0.832			0.684932	0.516129	0.666667	0.581818	0.72619
0.766667	0.766667	0.771493	0.765625	0.852941			0.69863	0.533333	0.666667	0.592593	0.72449
0.8	0.81448	0.81448	0.8	0.893665			0.671233	0.5	0.583333	0.538462	0.738095
0.716667	0.70933	0.7	0.702711	0.784			0.69863	0.533333	0.666667	0.592593	0.75
0.75	0.74	0.743056	0.741305	0.844907			0.684932	0.516129	0.666667	0.581818	0.748299
0.65	0.651786	0.651279	0.649903	0.735261			0.69863	0.533333	0.666667	0.592593	0.753401
0.7	0.691429	0.691429	0.691429	0.76			0.726027	0.566667	0.708333	0.62963	0.766156
0.883333	0.881696	0.883838	0.882517	0.8844			0.69863	0.533333	0.666667	0.592593	0.753401
0.716667	0.719132	0.722851	0.715957	0.761312			0.684932	0.517241	0.625	0.566038	0.720238
0.716667	0.712054	0.717143	0.712757	0.792			0.684932	0.516129	0.666667	0.581818	0.762755
0.6	0.604911	0.606335	0.599555	0.7319			0.69863	0.53125	0.708333	0.607143	0.738946
0.7	0.691429	0.691429	0.691429	0.784			0.726027	0.566667	0.708333	0.62963	0.759354
0.75	0.745714	0.743213	0.744246	0.786199			0.671233	0.5	0.625	0.555556	0.741497
0.7	0.698554	0.700337	0.698661	0.73064			0.69863	0.533333	0.666667	0.592593	0.735544
0.716667	0.708333	0.705714	0.706812	0.809143			0.712329	0.551724	0.666667	0.603774	0.736395
0.75	0.757937	0.722857	0.728179	0.795429			0.684932	0.516129	0.666667	0.581818	0.759354
0.666667	0.669633	0.674286	0.665179	0.742857			0.69863	0.53125	0.708333	0.607143	0.756803
0.8	0.799778	0.799778	0.799778	0.85317			0.726027	0.566667	0.708333	0.62963	0.751701
0.733333	0.728938	0.714286	0.717979	0.804571			0.712329	0.551724	0.666667	0.603774	0.746599
0.75	0.756787	0.752503	0.749373	0.843159			0.69863	0.533333	0.666667	0.592593	0.727041
0.683333	0.675339	0.677143	0.676044	0.772571			0.69863	0.533333	0.666667	0.592593	0.763605
0.783333	0.767399	0.761962	0.764422	0.820574			0.69863	0.533333	0.666667	0.592593	0.732993
0.8	0.807114	0.763807	0.775	0.767333			0.712329	0.548387	0.708333	0.618182	0.77381
0.816667	0.816667	0.8349	0.814137	0.890717			0.684932	0.516129	0.666667	0.581818	0.762755
0.65	0.644781	0.645928	0.64517	0.773756			0.712329	0.551724	0.666667	0.603774	0.75085
0.766667	0.758373	0.75	0.753231	0.883102			0.684932	0.516129	0.666667	0.581818	0.75085
0.65	0.642186	0.636878	0.637827	0.673077			0.69863	0.533333	0.666667	0.592593	0.756803
0.783333	0.795486	0.75	0.759185	0.868056			0.712329	0.548387	0.708333	0.618182	0.744898
0.7	0.7	0.70362	0.698661	0.736425			0.69863	0.533333	0.666667	0.592593	0.760204
0.716667	0.728469	0.712458	0.710145	0.83871			0.671233	0.5	0.625	0.555556	0.744048
0.766667	0.765625	0.765625	0.765625	0.867188			0.712329	0.548387	0.708333	0.618182	0.767857
0.833333	0.839713	0.821267	0.826389	0.854072			0.726027	0.566667	0.708333	0.62963	0.768707
0.816667	0.814286	0.811086	0.812447	0.86991			0.712329	0.551724	0.666667	0.603774	0.752551
0.816667	0.821429	0.823232	0.816616	0.891134			0.69863	0.533333	0.666667	0.592593	0.740646
0.8	0.803977	0.755981	0.768935	0.834928			0.726027	0.571429	0.666667	0.615385	0.757653
0.716667	0.712054	0.717143	0.712757	0.812571			0.684932	0.517241	0.625	0.566038	0.75
0.7	0.6875	0.6875	0.6875	0.78125			0.726027	0.566667	0.708333	0.62963	0.764456
0.75	0.741758	0.729167	0.733333	0.789352			0.712329	0.548387	0.708333	0.618182	0.756803
0.716667	0.7	0.688014	0.691936	0.72738			0.712329	0.551724	0.666667	0.603774	0.756803
0.783333	0.782828	0.78125	0.781818	0.867188			0.69863	0.533333	0.666667	0.592593	0.734694
0.75	0.74	0.743056	0.741305	0.789352			0.69863	0.533333	0.666667	0.592593	0.748299
0.65	0.664835	0.65	0.641944	0.701111			0.69863	0.533333	0.666667	0.592593	0.753401
0.766667	0.765714	0.760943	0.762443	0.85073			0.69863	0.533333	0.666667	0.592593	0.762755

## Sheet: Sheet6
The performance of models built using samles from combined sites							The performance of models built using samles from OC site							Wilcoxon Rank-Sum test results
accuracy	precision	recall	F1	AUC			accuracy	precision	recall	F1	AUC			accuracy	11.5365	8.64079e-31
0.591837	0.577381	0.579825	0.577586	0.694737			0.510204	0.576923	0.535714	0.555556	0.590136			precision	9.95559	2.38409e-23
0.693878	0.664875	0.669118	0.666667	0.700368			0.510204	0.571429	0.571429	0.571429	0.576531			recall	7.13225	9.87398e-13
0.714286	0.711279	0.711279	0.711279	0.772727			0.55102	0.6	0.642857	0.62069	0.568027			F1	8.39548	4.63978e-17
0.755102	0.757353	0.738095	0.742105	0.848639			0.530612	0.586207	0.607143	0.596491	0.581633			AUC	11.9689	5.16844e-33
0.734694	0.738095	0.733333	0.732914	0.76			0.591837	0.633333	0.678571	0.655172	0.632653
0.653061	0.651667	0.654762	0.650734	0.77551			0.612245	0.645161	0.714286	0.677966	0.583333
0.77551	0.774167	0.779762	0.774004	0.82483			0.510204	0.571429	0.571429	0.571429	0.593537
0.714286	0.707071	0.712069	0.708333	0.798276			0.530612	0.580645	0.642857	0.610169	0.605442
0.816327	0.815833	0.81689	0.81602	0.906355			0.55102	0.607143	0.607143	0.607143	0.598639
0.734694	0.727941	0.713793	0.717767	0.796552			0.55102	0.607143	0.607143	0.607143	0.622449
0.734694	0.72619	0.72931	0.727428	0.82069			0.55102	0.607143	0.607143	0.607143	0.610544
0.632653	0.630833	0.635345	0.628788	0.758621			0.530612	0.580645	0.642857	0.610169	0.590136
0.693878	0.692761	0.691472	0.691824	0.777592			0.571429	0.62069	0.642857	0.631579	0.568027
0.673469	0.667224	0.675439	0.666667	0.814035			0.55102	0.607143	0.607143	0.607143	0.593537
0.795918	0.789562	0.796552	0.791667	0.817241			0.591837	0.642857	0.642857	0.642857	0.564626
0.653061	0.645833	0.630952	0.630926	0.70068			0.612245	0.645161	0.714286	0.677966	0.607143
0.795918	0.789562	0.796552	0.791667	0.768966			0.571429	0.62069	0.642857	0.631579	0.556122
0.591837	0.608772	0.604377	0.590301	0.675084			0.591837	0.642857	0.642857	0.642857	0.613946
0.734694	0.752941	0.717172	0.717767	0.707071			0.591837	0.633333	0.678571	0.655172	0.637755
0.755102	0.742105	0.742105	0.742105	0.84386			0.612245	0.655172	0.678571	0.666667	0.585034
0.673469	0.675439	0.667224	0.666667	0.732441			0.612245	0.645161	0.714286	0.677966	0.608844
0.632653	0.634167	0.636905	0.631271	0.668367			0.530612	0.580645	0.642857	0.610169	0.568027
0.755102	0.757353	0.738095	0.742105	0.795918			0.510204	0.576923	0.535714	0.555556	0.591837
0.734694	0.764354	0.690517	0.693308	0.739655			0.55102	0.6	0.642857	0.62069	0.586735
0.693878	0.682904	0.671552	0.674346	0.736207			0.653061	0.677419	0.75	0.711864	0.622449
0.591837	0.589474	0.585284	0.583333	0.680602			0.571429	0.62069	0.642857	0.631579	0.598639
0.653061	0.650502	0.651515	0.650734	0.786195			0.530612	0.586207	0.607143	0.596491	0.596939
0.530612	0.540134	0.544118	0.523467	0.665441			0.571429	0.612903	0.678571	0.644068	0.615646
0.755102	0.781532	0.715517	0.721591	0.877586			0.612245	0.636364	0.75	0.688525	0.595238
0.734694	0.744048	0.739967	0.734251	0.752508			0.530612	0.586207	0.607143	0.596491	0.557823
0.734694	0.738636	0.714286	0.717767	0.790816			0.571429	0.62069	0.642857	0.631579	0.585034
0.795918	0.793771	0.793771	0.793771	0.843434			0.612245	0.68	0.607143	0.641509	0.639456
0.77551	0.770903	0.77931	0.772093	0.843103			0.653061	0.666667	0.785714	0.721311	0.598639
0.612245	0.596491	0.594828	0.595393	0.715517			0.55102	0.6	0.642857	0.62069	0.579932
0.653061	0.654167	0.655724	0.652482	0.664983			0.571429	0.62069	0.642857	0.631579	0.598639
0.714286	0.716667	0.72807	0.711279	0.8			0.571429	0.64	0.571429	0.603774	0.615646
0.77551	0.791667	0.791667	0.77551	0.82483			0.55102	0.607143	0.607143	0.607143	0.596939
0.632653	0.643103	0.638796	0.631271	0.704013			0.571429	0.62069	0.642857	0.631579	0.556122
0.693878	0.688963	0.694828	0.689218	0.693103			0.55102	0.6	0.642857	0.62069	0.568027
0.693878	0.657143	0.641544	0.646124	0.613971			0.55102	0.6	0.642857	0.62069	0.591837
0.714286	0.710702	0.714286	0.711279	0.809524			0.612245	0.645161	0.714286	0.677966	0.646259
0.632653	0.642857	0.641414	0.6325	0.722222			0.530612	0.586207	0.607143	0.596491	0.561224
0.77551	0.757143	0.731618	0.740491	0.766544			0.612245	0.666667	0.642857	0.654545	0.590136
0.693878	0.688552	0.690476	0.689218	0.811224			0.489796	0.551724	0.571429	0.561404	0.605442
0.632653	0.658621	0.661404	0.6325	0.852632			0.571429	0.62069	0.642857	0.631579	0.608844
0.734694	0.72619	0.72931	0.727428	0.834483			0.571429	0.62069	0.642857	0.631579	0.617347
0.714286	0.715488	0.713333	0.713211	0.738333			0.591837	0.633333	0.678571	0.655172	0.573129
0.612245	0.707143	0.6819	0.609644	0.715054			0.591837	0.653846	0.607143	0.62963	0.593537
0.755102	0.754167	0.756734	0.754181	0.816498			0.55102	0.59375	0.678571	0.633333	0.571429
0.673469	0.685088	0.675833	0.670034	0.691667			0.591837	0.642857	0.642857	0.642857	0.598639
0.653061	0.668421	0.660535	0.650734	0.797659			0.612245	0.645161	0.714286	0.677966	0.607143
0.755102	0.74902	0.722807	0.729779	0.752632			0.571429	0.62963	0.607143	0.618182	0.607143
0.755102	0.756734	0.754167	0.754181	0.823333			0.591837	0.653846	0.607143	0.62963	0.610544
0.693878	0.678571	0.653509	0.657343	0.724561			0.489796	0.551724	0.571429	0.561404	0.561224
0.734694	0.734314	0.706034	0.711111	0.803448			0.612245	0.655172	0.678571	0.666667	0.596939
0.755102	0.746552	0.746552	0.746552	0.8			0.571429	0.612903	0.678571	0.644068	0.632653
0.816327	0.831541	0.809365	0.811297	0.861204			0.612245	0.645161	0.714286	0.677966	0.639456
0.714286	0.699123	0.699123	0.699123	0.805263			0.55102	0.607143	0.607143	0.607143	0.578231
0.836735	0.839286	0.833612	0.835017	0.854515			0.591837	0.642857	0.642857	0.642857	0.62585
0.734694	0.725439	0.721552	0.723164	0.887931			0.55102	0.6	0.642857	0.62069	0.569728
0.673469	0.660394	0.65431	0.65614	0.786207			0.530612	0.586207	0.607143	0.596491	0.588435
0.755102	0.748208	0.738793	0.742105	0.717241			0.571429	0.612903	0.678571	0.644068	0.605442
0.612245	0.619048	0.617057	0.611598	0.680602			0.530612	0.592593	0.571429	0.581818	0.62585
0.714286	0.707071	0.712069	0.708333	0.794828			0.571429	0.62069	0.642857	0.631579	0.629252
0.836735	0.83612	0.83612	0.83612	0.904682			0.591837	0.625	0.714286	0.666667	0.60034
0.836735	0.827381	0.837719	0.831034	0.831579			0.55102	0.6	0.642857	0.62069	0.578231
0.673469	0.68266	0.684524	0.673333	0.739796			0.510204	0.571429	0.571429	0.571429	0.586735
0.714286	0.707071	0.712069	0.708333	0.725862			0.612245	0.655172	0.678571	0.666667	0.603741
0.755102	0.756667	0.761905	0.754181	0.792517			0.530612	0.586207	0.607143	0.596491	0.605442
0.714286	0.719697	0.718227	0.714167	0.757525			0.612245	0.645161	0.714286	0.677966	0.619048
0.734694	0.737069	0.729933	0.730655	0.77592			0.571429	0.612903	0.678571	0.644068	0.576531
0.673469	0.665825	0.669828	0.666667	0.755172			0.591837	0.633333	0.678571	0.655172	0.590136
0.653061	0.639474	0.637069	0.637983	0.696552			0.510204	0.571429	0.571429	0.571429	0.607143
0.632653	0.630833	0.635345	0.628788	0.713793			0.530612	0.586207	0.607143	0.596491	0.602041
0.734694	0.737458	0.737458	0.734694	0.817726			0.612245	0.655172	0.678571	0.666667	0.622449
0.714286	0.718421	0.708194	0.708333	0.755853			0.489796	0.548387	0.607143	0.576271	0.586735
0.734694	0.744737	0.7325	0.730655	0.758333			0.55102	0.6	0.642857	0.62069	0.622449
0.734694	0.72043	0.715789	0.717767	0.764912			0.591837	0.653846	0.607143	0.62963	0.590136
0.857143	0.857143	0.821691	0.834858	0.854779			0.571429	0.64	0.571429	0.603774	0.613946
0.755102	0.737689	0.72491	0.729779	0.77957			0.571429	0.62963	0.607143	0.618182	0.602041
0.693878	0.691667	0.701754	0.689218	0.74386			0.591837	0.633333	0.678571	0.655172	0.613946
0.795918	0.794167	0.80431	0.793771	0.844828			0.530612	0.586207	0.607143	0.596491	0.54932
0.612245	0.594828	0.596491	0.595393	0.738596			0.591837	0.642857	0.642857	0.642857	0.602041
0.571429	0.556452	0.553571	0.552803	0.576531			0.55102	0.6	0.642857	0.62069	0.583333
0.755102	0.74902	0.722807	0.729779	0.885965			0.571429	0.612903	0.678571	0.644068	0.60034
0.755102	0.75431	0.748316	0.75	0.858586			0.632653	0.678571	0.678571	0.678571	0.60034
0.653061	0.658772	0.650833	0.64778	0.675			0.530612	0.586207	0.607143	0.596491	0.569728
0.714286	0.718421	0.708194	0.708333	0.804348			0.530612	0.586207	0.607143	0.596491	0.588435
0.653061	0.650502	0.651515	0.650734	0.713805			0.489796	0.555556	0.535714	0.545455	0.593537
0.632653	0.622807	0.619048	0.619828	0.705782			0.55102	0.607143	0.607143	0.607143	0.591837
0.836735	0.841137	0.843434	0.836667	0.890572			0.591837	0.633333	0.678571	0.655172	0.579932
0.795918	0.785088	0.785088	0.785088	0.849123			0.571429	0.62069	0.642857	0.631579	0.608844
0.673469	0.660394	0.65431	0.65614	0.737931			0.489796	0.551724	0.571429	0.561404	0.573129
0.714286	0.698529	0.689474	0.692652	0.733333			0.591837	0.642857	0.642857	0.642857	0.608844
0.693878	0.684524	0.687069	0.685494	0.75			0.632653	0.647059	0.785714	0.709677	0.610544
0.693878	0.691667	0.701754	0.689218	0.77193			0.530612	0.586207	0.607143	0.596491	0.603741
0.714286	0.719697	0.718227	0.714167	0.83612			0.571429	0.62963	0.607143	0.618182	0.62415
0.816327	0.818333	0.82931	0.815094	0.853448			0.591837	0.633333	0.678571	0.655172	0.613946
0.755102	0.756734	0.754167	0.754181	0.818333			0.530612	0.586207	0.607143	0.596491	0.598639
0.755102	0.769828	0.761706	0.754181	0.879599			0.55102	0.6	0.642857	0.62069	0.593537
